# Supplementary material for: Negative Regulation of Serine Threonine Kinase 11 (STK11) through miR-100 in Head and Neck Cancer
Source: Genes (Basel). 2020 Sep 8;11(9):1058. doi: 10.3390/genes11091058 (PMC7563199; doi:10.3390/genes11091058)
Supplement: Supplementary file 1 [file genes-11-01058-s001.zip]

Archive with 1 entries (1 files):
- genes-871645-supplementary.xlsx
