# Supplementary material for: Negative Regulation of Serine Threonine Kinase 11 (STK11) through miR-100 in Head and Neck Cancer
Source: Genes (Basel). 2020 Sep 8;11(9):1058. doi: 10.3390/genes11091058 (PMC7563199; doi:10.3390/genes11091058)
Supplement: Supplementary file 1 [file genes-11-01058-s001.zip › genes-871645-supplementary.xlsx]

## Sheet: Hoja1
			STK11 expression
			Df	Sum sq	Mean sq	F value	Pr(>F)
		Clinical stage (Early vs advanced)	1	0.4	0.4	0.045	0.8333
		Histological grade (0-4)	1	0.05	0.05	0.005	0.9434
		MSP	2	65.34	32.67	3.68	0.0366
		Anatomic region	1	8.79	8.79	0.992	0.3273
		Residuals	30	266.01	8.87
